# Supplementary material for: Organocatalyzed Enantioselective [3+2] Cycloaddition Reactions for Synthesis of Dispiro[benzothiophenone-indandione-pyrrolidine] Derivatives
Source: Molecules. 2024 Oct 13;29(20):4856. doi: 10.3390/molecules29204856 (PMC11510190; doi:10.3390/molecules29204856)
Supplement: Supplementary file 1 [file molecules-29-04856-s001.zip]

Archive with 1 entries (1 files):
- molecules-3240253-supplementary.pdf
